# Supplementary material for: The Impact of Valsalva Manoeuvres and Exercise on Intracranial Pressure and Cerebrovascular Dynamics in Idiopathic Intracranial Hypertension
Source: Neuroophthalmology. 2023 Nov 22;48(2):122–33. doi: 10.1080/01658107.2023.2281433 (PMC10936629; doi:10.1080/01658107.2023.2281433)
Supplement: Supplemental Material [file IOPH_A_2281433_SM4694.zip]

Archive with 3 entries (3 files):
- Suppl._Figure_2_V0.2.pdf
- Supple._Figure_1_BioR.jpg
- Supplemental_Figure_legends.docx
